# Supplementary material for: Hepatocellular carcinoma patients with high circulating cytotoxic T cells and intra-tumoral immune signature benefit from pembrolizumab: results from a single-arm phase 2 trial
Source: Genome Med. 2022 Jan 6;14:1. doi: 10.1186/s13073-021-00995-8 (PMC8734300; doi:10.1186/s13073-021-00995-8)
Supplement: Supplementary file 3 — Additional file 3: Table S1. Clinicopathological information for pembrolizumab-treated HCC patients. [file 13073_2021_995_MOESM3_ESM.xlsx]

## Sheet: Sheet1
Supplementary Table 1. Clinicopathological information for pembrolizumab-treated HCC patients
Patient ID	Best response	Overall response	Etiology	PD-L1 CPS (>= 1)	PD-L1 TIL	PD-L1 Tumor	NLR (4)	ANC (/μL)	ALC (/μL)	AFP (400ng/ml)	PIVKA-II (median)	ALC (median)
S01	SD	Non-responder	HBV	Negative	Negative	Negative	Low	1501.5	968.5	Low	High	Low
S02	PD	Non-responder	HBV	Negative	Negative	Negative	High	11157.3	1455.3	High	High	High
S03	PR	Responder	HBV	Positive	Positive	Negative	Low	3022.38	1498.14	High	Low	High
S04	SD	Non-responder	HBV	Negative	Negative	Negative	Low	2709.46	981.24	High	High	Low
S05	PR	Responder	HBV	NA	NA	NA	Low	2817.85	1110.65	Low	Low	High
S06	SD	Non-responder	HBV	Positive	Positive	Negative	Low	2673.35	968.3	Low	Low	Low
S07	PD	Non-responder	HBV	Negative	Negative	Negative	High	1179.14	291.04	High	High	Low
S08	SD	Non-responder	HBV	Positive	Positive	Positive	High	7938	1555.2	High	High	High
S09	SD	Non-responder	None	Negative	Negative	Negative	High	7404.54	500.54	Low	High	High
S10	NE	NE	HBV	Negative	Negative	Negative	High	3749.9	321.42	High	Low	High
S11	SD	Non-responder	HBV	Positive	Positive	Negative	Low	1649.94	444.61	High	Low	Low
S12	SD	Non-responder	HBV	Positive	Positive	Positive	High	3400.32	720.72	Low	Low	Low
S13	PD	Non-responder	HCV	NA	NA	NA	High	2778.66	491.49	High	Low	Low
S14	SD	Non-responder	HBV	NA	NA	NA	High	5684	790.25	Low	High	Low
S15	SD	Non-responder	HBV	Negative	Negative	Negative	High	2660.3	495.8	Low	Low	Low
S16	SD	Non-responder	HBV	Positive	Negative	Positive	High	1470.52	190.12	High	Low	Low
S17	PD	Non-responder	HBV	Negative	Negative	Negative	Low	669.5	2786.15	High	High	High
S18	SD	Non-responder	HBV	Positive	Positive	Positive	Low	2469.6	1459.71	Low	Low	High
S19	NE	NE	None	Positive	Negative	Positive	High	5106.49	1236.89	High	High	High
S20	PR	Responder	HCV	Positive	Positive	Positive	Low	3154.16	801.83	Low	Low	Low
S21	SD	Non-responder	HBV	Positive	Positive	Negative	High	2418.15	569.38	High	Low	Low
S22	NE	NE	Alcohol	NA	NA	NA	Low	3703.52	1470.86	Low	High	High
S23	SD	Non-responder	HBV	Negative	Negative	Negative	High	3461.5	391.3	High	Low	Low
S24	PD	Non-responder	HBV	Negative	Negative	Negative	High	2052.05	378.84	High	High	Low
S25	SD	Non-responder	HCV	Negative	Negative	Negative	Low	1329.08	1129.42	High	High	High
S26	SD	Non-responder	HBV	Negative	Negative	Negative	Low	1205.64	411.73	High	Low	Low
S27	PD	Non-responder	HCV	Positive	Positive	Positive	Low	1231.92	1910.52	High	High	High
S28	SD	Non-responder	HBV	Negative	Negative	Negative	High	2151.18	510.34	Low	Low	Low
S29	PD	Non-responder	HBV	Positive	Positive	Positive	High	4608	780	High	Low	Low
S30	NE	NE	HBV	Positive	Positive	Negative	Low	3645.04	1938.44	Low	High	High
S31	NE	NE	HBV	Negative	Negative	Negative	High	5004	378.08	High	High	Low
S32	PD	Non-responder	HBV	NA	NA	NA	High	7156.24	1159.94	Low	High	High
S33	SD	Non-responder	HBV	NA	NA	NA	Low	2188.72	1809.4	Low	High	High
S34	SD	Non-responder	None	Positive	Positive	Positive	Low	2499.64	1927.86	Low	Low	High
S35	SD	Non-responder	HBV	Positive	Positive	Negative	High	6002.5	1190	Low	High	High
S36	PR	Responder	HBV	Positive	Positive	Positive	Low	2941.74	1927.92	High	Low	High
S37	SD	Non-responder	None	NA	NA	NA	High	7305.04	1066.8	Low	High	High
S38	SD	Non-responder	HBV	NA	NA	NA	Low	1341.36	741.15	Low	Low	Low
S39	PD	Non-responder	HBV	Positive	Positive	Positive	Low	2086.03	761.62	High	High	Low
S40	NE	NE	HBV	Negative	Negative	Negative	High	6430.83	656.53	Low	Low	Low
S41	SD	Non-responder	HBV	Negative	Negative	Negative	High	7344.16	1472.56	Low	Low	High
S42	PD	Non-responder	HBV	NA	NA	NA	Low	3087.6	1030.86	High	Low	High
S43	PD	Non-responder	HBV	Negative	Negative	Negative	Low	3033.03	759.33	High	High	Low
S44	SD	Non-responder	HBV	Negative	Negative	Negative	High	3249.74	551.68	Low	High	Low
S45	PD	Non-responder	HBV	Negative	Negative	Negative	High	5207.55	1020.54	Low	High	High
S46	PD	Non-responder	HBV	NA	NA	NA	Low	4593.23	1271.87	High	Low	High
S47	SD	Non-responder	HBV	Negative	Negative	Negative	High	2552.29	542.88	Low	Low	Low
S48	PD	Non-responder	HBV	NA	NA	NA	High	2811.29	598.23	High	High	Low
S49	SD	Non-responder	HBV	Positive	Positive	Negative	Low	3118.98	2802.96	High	High	High
S50	PR	Responder	HBV	Positive	Negative	Positive	Low	3496.98	1082.16	High	High	High
S51	SD	Non-responder	HBV	Negative	Negative	Negative	High	7203.6	1058	Low	Low	High
S52	PD	Non-responder	PBC	Negative	Negative	Negative	Low	599.83	480.13	High	High	Low
S53	PR	Responder	HBV	NA	NA	NA	Low	4243.77	2280.35	Low	High	High
S54	PD	Non-responder	HBV	Positive	Positive	Negative	Low	3305.05	1088.43	Low	Low	High
S55	PD	Non-responder	HCV	NA	NA	NA	Low	870.24	650.72	High	Low	Low
S56	PD	Non-responder	HBV	Positive	Negative	Positive	Low	4117.23	1459.35	Low	High	High
S57	SD	Non-responder	HCV	Negative	Positive	Negative	Low	1863.54	1629.18	Low	High	High
S58	SD	Non-responder	HBV	Negative	Negative	Negative	High	4236.4	910.35	Low	Low	Low
S59	NE	NE	None	NA	NA	NA	Low	3515.38	1327.91	High	Low	High
S60	SD	Non-responder	None	NA	NA	NA	Low	3517.08	1227.66	Low	Low	High
