# Supplementary material for: Hepatocellular carcinoma patients with high circulating cytotoxic T cells and intra-tumoral immune signature benefit from pembrolizumab: results from a single-arm phase 2 trial
Source: Genome Med. 2022 Jan 6;14:1. doi: 10.1186/s13073-021-00995-8 (PMC8734300; doi:10.1186/s13073-021-00995-8)
Supplement: Supplementary file 5 — Additional file 5: Table S4. CTNNB1 mutations detected in pembrolizumab-treated patients. [file 13073_2021_995_MOESM5_ESM.xlsx]

## Sheet: TableS2
Supplementary Table 4. CTNNB1 mutations detected in pembrolizumab-treated patients
Sample	Gene	Chromosome	Start_Position	End_Position	Reference_Allele	Tumor_Allele	Normal_ref_count	Normal_alt_count	Tumor_ref_count	Tumor_alt_count	DNA_change	Protein_change	Variant_type	Prediction by SIFT	Existing_variation	ClinVar
S23	CTNNB1	chr3	41274911	41274911	T	A	116	0	74	33	c.1161T>A	p.N387K	Missense_Mutation	deleterious(0)	rs868651538,COSM131449,COSM188063
S24	CTNNB1	chr3	41266125	41266125	C	T	133	0	103	21	c.122C>T	p.T41I	Missense_Mutation	deleterious(0)	rs121913413,COSM5676,COSM5701,COSM5730	likely_pathogenic,pathogenic
S25	CTNNB1	chr3	41266103	41266103	G	A	91	0	124	25	c.100G>A	p.G34R	Missense_Mutation	deleterious(0)	rs121913399,COSM3660550,COSM5684,COSM5686	likely_pathogenic
S29	CTNNB1	chr3	41266101	41266101	C	T	61	0	79	12	c.98C>T	p.S33F	Missense_Mutation	deleterious(0)	rs121913400,COSM5669,COSM5673,COSM5677	likely_pathogenic,pathogenic,other
S33	CTNNB1	chr3	41266101	41266101	C	A	100	0	23	17	c.98C>A	p.S33Y	Missense_Mutation	deleterious(0)	rs121913400,COSM5669,COSM5673,COSM5677	likely_pathogenic,pathogenic,other
S34	CTNNB1	chr3	41266084	41266104	ACAGTCTTACCTGGACTCTGG	-	121	0	35	11	c.82_102del	p.Q28_G34del	In_Frame_Del
S38	CTNNB1	chr3	41266137	41266137	C	T	91	0	27	12	c.134C>T	p.S45F	Missense_Mutation	deleterious(0)	rs121913409,COSM5667,COSM5689,COSM5692,COSM6100	likely_pathogenic,pathogenic,other
S41	CTNNB1	chr3	41266124	41266124	A	G	91	0	74	43	c.121A>G	p.T41A	Missense_Mutation	deleterious(0)	rs121913412,COSM5664,COSM5688,COSM5716	likely_pathogenic,pathogenic
S44	CTNNB1	chr3	41268766	41268766	A	C	87	0	44	13	c.1004A>C	p.K335T	Missense_Mutation	deleterious(0)	COSM1725761,COSM17797,COSM5945941
S44	CTNNB1	chr3	41268795	41268795	A	C	87	0	48	15	c.1033A>C	p.K345Q	Missense_Mutation	deleterious(0)
S49	CTNNB1	chr3	41274910	41274910	A	T	89	0	116	110	c.1160A>T	p.N387I	Missense_Mutation	deleterious(0)	COSM4916531
